# Supplementary material for: Targeting TOMM40 and TOMM22 to Rescue Statin-Impaired Mitochondrial Function, Dynamics, and Mitophagy in Skeletal Myotubes
Source: Int J Mol Sci. 2025 Nov 13;26(22):10977. doi: 10.3390/ijms262210977 (PMC12652557; doi:10.3390/ijms262210977)
Supplement: Supplementary file 1 [file ijms-26-10977-s001.zip]

Archive with 1 entries (1 files):
- ijms-3963968-supplementary.pdf
